# Supplementary material for: Design, Synthesis, and Biological Evaluation of New Azulene-Containing Chalcones
Source: Materials (Basel). 2022 Feb 22;15(5):1629. doi: 10.3390/ma15051629 (PMC8911025; doi:10.3390/ma15051629)
Supplement: Supplementary file 1 [file materials-15-01629-s001.zip]

Archive with 1 entries (1 files):
- materials-1544486-supplementary.pdf
